# Supplementary material for: Stable predictive markers for Phytophthora sojae avirulence genes that impair infection of soybean uncovered by whole genome sequencing of 31 isolates
Source: BMC Biol. 2018 Jul 26;16:80. doi: 10.1186/s12915-018-0549-9 (PMC6060493; doi:10.1186/s12915-018-0549-9)
Supplement: Supplementary file 1 — All variants (SNPs and indels) found among 31 isolate of Phytophthora sojae for seven Avr genes. (XLSX 54 kb) [file 12915_2018_549_MOESM1_ESM.xlsx]

## Sheet: Avr1a
rs	alleles	chrom	pos	1A_s1	1C_s1	22_s1	25B_s1	25C_s1	25D_s1	28A_s1	28B_s1	28C_s1	3A_s1	3B_s1	3C_s1	43_s1	45A_s1	45B_s1	45C_s1	4A_s1	4B_s1	4C_s1	5A_s1	5B_s1	5C_s1	7A_s1	7B_s1	7C_s1	8A_s1	8B_s1	8C_s1	9A_s1	9B_s1	9C_s1
7_1314539	C/G	7	1314539	CC	CC	CC	GG	CC	GG	CC	CC	CC	GG	CC	CC	GG	CC	CC	GG	CC	CC	GG	CC	CC	CC	CC	CC	CC	CC	CC	CC	CC	GG	CC
7_1320379	C/T	7	1320379	TT	TT	CC	TT	CC	TT	CC	TT	CC	CC	CC	CC	TT	CC	CC	TT	CC	TT	TT	CC	CC	CC	CC	CC	CC	CC	TT	TT	TT	TT	CC
7_1320461	A/C	7	1320461	AA	CC	AA	CC	AA	CC	AA	AA	AA	CC	AA	AA	CC	AA	AA	CC	AA	AA	CC	AA	AA	AA	AA	AA	AA	AA	AA	AA	AA	CC	AA
7_1350243	A/G	7	1350243	GG	GG	AA	GG	AA	GG	AA	GG	AA	GG	AA	AA	GG	AA	AA	GG	AA	GG	GG	AA	AA	AA	AA	AA	AA	AA	GG	GG	GG	GG	AA
7_1666458	T/A	7	1666458	TT	TT	TT	TT	TT	TT	TT	TT	TT	TT	TT	TT	TT	TT	TT	TT	TT	TT	TT	TT	TT	TT	TT	TT	TT	TT	TT	AA	TT	TT	TT
7_1784780	T/C	7	1784780	CC	CC	TT	CC	TT	CC	TT	CC	TT	CC	TT	TT	CC	TT	TT	CC	TT	CC	CC	TT	TT	TT	TT	TT	TT	TT	TT	CC	CC	CC	TT
7_1828863	G/C	7	1828863	GG	GG	GG	CC	GG	CC	GG	GG	GG	GG	GG	GG	CC	GG	GG	CC	GG	GG	CC	GG	GG	GG	GG	GG	GG	GG	GG	GG	GG	CC	GG
7_1854876	G/T	7	1854876	TT	TT	GG	TT	GG	TT	GG	GG	GG	TT	GG	GG	TT	GG	GG	TT	GG	TT	TT	GG	GG	GG	GG	GG	GG	GG	GG	TT	TT	TT	GG
7_1866512	T/G	7	1866512	GG	GG	TT	GG	TT	GG	TT	TT	TT	GG	TT	TT	GG	TT	TT	GG	TT	GG	GG	TT	TT	TT	TT	TT	TT	TT	TT	GG	TT	GG	TT
7_1898015	C/A	7	1898015	CC	CC	CC	CC	CC	CC	CC	CC	CC	CC	CC	CC	CC	AA	CC	CC	CC	CC	CC	CC	CC	CC	CC	CC	CC	CC	CC	CC	CC	CC	CC
7_2033340	T/A	7	2033340	AA	AA	TT	AA	TT	AA	TT	TT	TT	AA	TT	TT	AA	AA	TT	AA	TT	AA	AA	AA	TT	TT	TT	TT	TT	TT	TT	AA	TT	AA	TT
7_2046815	G/A	7	2046815	AA	AA	GG	AA	GG	AA	GG	GG	GG	AA	GG	GG	AA	GG	GG	AA	GG	AA	AA	GG	GG	GG	GG	GG	GG	GG	GG	AA	GG	AA	GG
7_2067663	T/C	7	2067663	TT	TT	TT	CC	TT	CC	TT	TT	TT	TT	TT	TT	CC	TT	TT	CC	TT	TT	CC	TT	TT	TT	TT	TT	TT	TT	TT	TT	TT	CC	TT
7_2214437	T/C	7	2214437	CC	CC	TT	CC	TT	CC	TT	TT	TT	CC	TT	TT	CC	TT	TT	CC	TT	CC	CC	TT	TT	TT	TT	TT	TT	TT	TT	TT	TT	CC	TT
7_2214967	G/T	7	2214967	GG	GG	GG	GG	GG	GG	GG	GG	GG	GG	GG	GG	GG	GG	GG	GG	GG	GG	GG	GG	GG	GG	GG	GG	GG	GG	GG	TT	GG	GG	GG
7_2335647	A/G	7	2335647	GG	GG	AA	GG	AA	GG	AA	AA	AA	GG	GG	AA	GG	AA	AA	GG	AA	GG	GG	AA	AA	AA	AA	AA	AA	AA	AA	GG	AA	GG	AA
7_2471712	A/G	7	2471712	GG	GG	AA	GG	AA	GG	AA	AA	AA	GG	GG	AA	GG	AA	AA	GG	AA	GG	GG	AA	AA	AA	AA	AA	AA	GG	AA	GG	AA	GG	AA
7_2528695	A/G	7	2528695	GG	GG	AA	GG	AA	GG	AA	AA	AA	GG	GG	AA	GG	AA	GG	GG	AA	GG	GG	AA	AA	AA	AA	AA	AA	GG	AA	GG	AA	GG	AA
7_2547936	T/C	7	2547936	TT	TT	TT	TT	TT	TT	TT	TT	TT	TT	TT	TT	TT	CC	TT	TT	TT	TT	TT	TT	TT	TT	TT	TT	TT	TT	TT	TT	TT	TT	TT
7_2611506	T/A	7	2611506	AA	AA	TT	AA	AA	AA	TT	TT	TT	AA	AA	TT	AA	TT	AA	AA	TT	AA	AA	TT	TT	TT	TT	TT	TT	AA	TT	AA	TT	AA	TT
7_2620929	G/A	7	2620929	AA	AA	GG	AA	GG	AA	GG	GG	GG	AA	AA	GG	AA	GG	AA	AA	AA	AA	AA	GG	GG	GG	GG	GG	GG	AA	GG	AA	GG	AA	GG
7_2684032	A/T	7	2684032	AA	AA	TT	AA	TT	AA	TT	AA	TT	AA	AA	TT	AA	TT	AA	AA	AA	AA	AA	TT	TT	TT	TT	TT	TT	AA	TT	AA	TT	AA	TT
7_2862528	A/G	7	2862528	AA	AA	GG	AA	AA	AA	GG	GG	GG	AA	AA	GG	AA	GG	AA	AA	AA	AA	AA	GG	GG	GG	GG	GG	GG	AA	GG	AA	GG	AA	GG

## Sheet: Avr1b
#CHROM	POS	REF	ALT	INFO	43_s1	9B_s1	1A_s1	8C_s1	9A_s1	5A_s1	45A_s1	25D_s1	25B_s1	28B_s1	45B_s1	45C_s1	28A_s1	28C_s1	1C_s1	22_s1	3A_s1	3C_s1	4A_s1	4C_s1	7A_s1	7B_s1	8B_s1	5C_s1	7C_s1	8A_s1	3B_s1	4B_s1	25C_s1	9C_s1	5B_s1
PHYSOscaffold_6	3146365	G	T	CSQ=T|missense_variant|MODERATE|Avr1b-1|PHYSODRAFT_286704|Transcript|EGZ13867|protein_coding|1/1||||205|205|69|V/L|Gtg/Ttg|||1||ENA_GENE||||||	R	R	R	R	R	R	R	A	A	A	A	A	R	R	R	R	R	R	R	R	R	R	R	R	R	R	R	R	R	R	R
PHYSOscaffold_6	3146390	C	G	CSQ=G|missense_variant|MODERATE|Avr1b-1|PHYSODRAFT_286704|Transcript|EGZ13867|protein_coding|1/1||||230|230|77|A/G|gCg/gGg|||1||ENA_GENE||||||	R	R	R	R	R	R	R	A	A	A	A	A	R	R	R	R	R	R	R	R	R	R	R	R	R	R	R	R	R	R	R
PHYSOscaffold_6	3146399	A	C	CSQ=C|missense_variant|MODERATE|Avr1b-1|PHYSODRAFT_286704|Transcript|EGZ13867|protein_coding|1/1||||239|239|80|K/T|aAg/aCg|||1||ENA_GENE||||||	R	R	R	R	R	R	R	A	A	A	A	A	R	R	R	R	R	R	R	R	R	R	R	R	R	R	R	R	R	R	R
PHYSOscaffold_6	3146419	G	A	CSQ=A|missense_variant|MODERATE|Avr1b-1|PHYSODRAFT_286704|Transcript|EGZ13867|protein_coding|1/1||||259|259|87|A/T|Gcg/Acg|||1||ENA_GENE||||||	R	R	R	R	R	R	R	A	A	A	A	A	R	R	R	R	R	R	R	R	R	R	R	R	R	R	R	R	R	R	R
PHYSOscaffold_6	3146420	C	A	CSQ=A|missense_variant|MODERATE|Avr1b-1|PHYSODRAFT_286704|Transcript|EGZ13867|protein_coding|1/1||||260|260|87|A/E|gCg/gAg|||1||ENA_GENE||||||	R	R	R	R	R	R	R	A	A	A	A	A	R	R	R	R	R	R	R	R	R	R	R	R	R	R	R	R	R	R	R
PHYSOscaffold_6	3146440	A	G	CSQ=G|missense_variant|MODERATE|Avr1b-1|PHYSODRAFT_286704|Transcript|EGZ13867|protein_coding|1/1||||280|280|94|K/E|Aaa/Gaa|||1||ENA_GENE||||||	R	R	R	R	R	R	R	A	A	A	A	A	R	R	R	R	R	R	R	R	R	R	R	R	R	R	R	R	R	R	R
PHYSOscaffold_6	3146449	G	A	CSQ=A|missense_variant|MODERATE|Avr1b-1|PHYSODRAFT_286704|Transcript|EGZ13867|protein_coding|1/1||||289|289|97|E/K|Gag/Aag|||1||ENA_GENE||||||	R	R	R	R	R	R	R	A	A	A	A	A	R	R	R	R	R	R	R	R	R	R	R	R	R	R	R	R	R	R	R
PHYSOscaffold_6	3146453	A	T	CSQ=T|missense_variant|MODERATE|Avr1b-1|PHYSODRAFT_286704|Transcript|EGZ13867|protein_coding|1/1||||293|293|98|K/M|aAg/aTg|||1||ENA_GENE||||||	R	R	R	R	R	R	R	A	A	A	A	A	R	R	R	R	R	R	R	R	R	R	R	R	R	R	R	R	R	R	R
PHYSOscaffold_6	3146466	G	A	CSQ=A|synonymous_variant|LOW|Avr1b-1|PHYSODRAFT_286704|Transcript|EGZ13867|protein_coding|1/1||||306|306|102|K|aaG/aaA|||1||ENA_GENE||||||	R	R	R	R	R	R	R	A	A	A	A	A	R	R	R	R	R	R	R	R	R	R	R	R	R	R	R	R	R	R	R
PHYSOscaffold_6	3146467	G	A	CSQ=A|missense_variant|MODERATE|Avr1b-1|PHYSODRAFT_286704|Transcript|EGZ13867|protein_coding|1/1||||307|307|103|G/R|Ggg/Agg|||1||ENA_GENE||||||	R	R	R	R	R	R	R	A	A	A	A	A	R	R	R	R	R	R	R	R	R	R	R	R	R	R	R	R	R	R	R
PHYSOscaffold_6	3146468	G	A	CSQ=A|missense_variant|MODERATE|Avr1b-1|PHYSODRAFT_286704|Transcript|EGZ13867|protein_coding|1/1||||308|308|103|G/E|gGg/gAg|||1||ENA_GENE||||||	R	R	R	R	R	R	R	A	A	A	A	A	R	R	R	R	R	R	R	R	R	R	R	R	R	R	R	R	R	R	R
PHYSOscaffold_6	3146474	G	C	CSQ=C|missense_variant|MODERATE|Avr1b-1|PHYSODRAFT_286704|Transcript|EGZ13867|protein_coding|1/1||||314|314|105|S/T|aGc/aCc|||1||ENA_GENE||||||	R	R	R	R	R	R	R	A	A	A	A	A	R	R	R	R	R	R	R	R	R	R	R	R	R	R	R	R	R	R	R
PHYSOscaffold_6	3146477	T	TGCA	CSQ=GCA|inframe_insertion|MODERATE|Avr1b-1|PHYSODRAFT_286704|Transcript|EGZ13867|protein_coding|1/1||||317-318|317-318|106|L/LQ|ctg/ctGCAg|||1||ENA_GENE||||||	R	R	R	R	R	R	R	A	A	A	A	A	R	R	R	R	R	R	R	R	R	R	R	R	R	R	R	R	R	R	R
PHYSOscaffold_6	3146481	TAAG	T	CSQ=-|inframe_deletion|MODERATE|Avr1b-1|PHYSODRAFT_286704|Transcript|EGZ13867|protein_coding|1/1||||322-324|322-324|108|K/-|AAG/-|||1||ENA_GENE||||||	R	R	R	R	R	R	R	A	A	A	A	A	R	R	R	R	R	R	R	R	R	R	R	R	R	R	R	R	R	R	R
PHYSOscaffold_6	3146491	A	G	CSQ=G|missense_variant|MODERATE|Avr1b-1|PHYSODRAFT_286704|Transcript|EGZ13867|protein_coding|1/1||||331|331|111|N/D|Aac/Gac|||1||ENA_GENE||||||	R	R	R	R	R	R	R	A	A	A	A	A	R	R	R	R	R	R	R	R	R	R	R	R	R	R	R	R	R	R	R
PHYSOscaffold_6	3146545	A	G	CSQ=G|missense_variant|MODERATE|Avr1b-1|PHYSODRAFT_286704|Transcript|EGZ13867|protein_coding|1/1||||385|385|129|N/D|Aac/Gac|||1||ENA_GENE||||||	R	R	R	R	R	R	R	A	A	A	A	A	R	R	R	R	R	R	R	R	R	R	R	R	R	R	R	R	R	R	R
PHYSOscaffold_6	3146564	T	G	CSQ=G|missense_variant|MODERATE|Avr1b-1|PHYSODRAFT_286704|Transcript|EGZ13867|protein_coding|1/1||||404|404|135|L/R|cTg/cGg|||1||ENA_GENE||||||	R	R	R	R	R	R	R	R	R	R	R	R	A	A	A	A	A	A	A	A	A	A	A	A	A	A	A	A	A	A	A

## Sheet: Avr1c
#CHROM	POS	REF	ALT	INFO	43_s1	4B_s1	22_s1	25C_s1	45A_s1	5A_s1	4A_s1	1A_s1	1C_s1	25B_s1	25D_s1	3A_s1	45C_s1	4C_s1	8C_s1	9B_s1	28A_s1	28C_s1	3B_s1	3C_s1	45B_s1	5B_s1	5C_s1	7A_s1	7B_s1	7C_s1	8B_s1	9A_s1	9C_s1	8A_s1	28B_s1
PHYSOscaffold_7	2046577	C	T	CSQ=T|synonymous_variant|LOW||PHYSODRAFT_518183|Transcript|EGZ12112|protein_coding|1/1||||99|99|33|V|gtC/gtT|||1||||||||	-	-	-	R	R	R	R	R	R	R	R	R	R	R	R	R	A	A	A	A	A	A	A	A	A	A	A	A	A	H	H
PHYSOscaffold_7	2046693	T	A	CSQ=A|missense_variant|MODERATE||PHYSODRAFT_518183|Transcript|EGZ12112|protein_coding|1/1||||215|215|72|I/N|aTc/aAc|||1||||||||	-	-	-	A	A	A	A	R	R	R	R	R	R	R	R	R	R	R	R	R	R	R	R	R	R	R	R	R	R	H	H
PHYSOscaffold_7	2046694	C	A	CSQ=A|synonymous_variant|LOW||PHYSODRAFT_518183|Transcript|EGZ12112|protein_coding|1/1||||216|216|72|I|atC/atA|||1||||||||	-	-	-	A	A	A	A	R	R	R	R	R	R	R	R	R	R	R	R	R	R	R	R	R	R	R	R	R	R	H	H
PHYSOscaffold_7	2046733	A	C	CSQ=C|missense_variant|MODERATE||PHYSODRAFT_518183|Transcript|EGZ12112|protein_coding|1/1||||255|255|85|K/N|aaA/aaC|||1||||||||	-	-	-	A	A	A	A	R	R	R	R	R	R	R	R	R	R	R	R	R	R	R	R	R	R	R	R	R	R	H	H
PHYSOscaffold_7	2046743	T	G	CSQ=G|missense_variant|MODERATE||PHYSODRAFT_518183|Transcript|EGZ12112|protein_coding|1/1||||265|265|89|S/A|Tcg/Gcg|||1||||||||	-	-	-	A	A	A	A	R	R	R	R	R	R	R	R	R	R	R	R	R	R	R	R	R	R	R	R	R	R	H	H
PHYSOscaffold_7	2046747	A	G	CSQ=G|missense_variant|MODERATE||PHYSODRAFT_518183|Transcript|EGZ12112|protein_coding|1/1||||269|269|90|N/S|aAc/aGc|||1||||||||	-	-	-	A	A	A	A	R	R	R	R	R	R	R	R	R	R	R	R	R	R	R	R	R	R	R	R	R	R	H	H
PHYSOscaffold_7	2046748	C	A	CSQ=A|missense_variant|MODERATE||PHYSODRAFT_518183|Transcript|EGZ12112|protein_coding|1/1||||270|270|90|N/K|aaC/aaA|||1||||||||	-	-	-	A	A	A	A	R	R	R	R	R	R	R	R	R	R	R	R	R	R	R	R	R	R	R	R	R	R	H	H
PHYSOscaffold_7	2046755	A	T	CSQ=T|missense_variant|MODERATE||PHYSODRAFT_518183|Transcript|EGZ12112|protein_coding|1/1||||277|277|93|T/S|Act/Tct|||1||||||||	-	-	-	A	A	A	A	R	R	R	R	R	R	R	R	R	R	R	R	R	R	R	R	R	R	R	R	R	R	H	H
PHYSOscaffold_7	2046775	A	C	CSQ=C|missense_variant|MODERATE||PHYSODRAFT_518183|Transcript|EGZ12112|protein_coding|1/1||||297|297|99|K/N|aaA/aaC|||1||||||||	-	-	-	A	A	A	A	R	R	R	R	R	R	R	R	R	R	R	R	R	R	R	R	R	R	R	R	R	R	H	H
PHYSOscaffold_7	2046779	C	A	CSQ=A|missense_variant|MODERATE||PHYSODRAFT_518183|Transcript|EGZ12112|protein_coding|1/1||||301|301|101|L/M|Ctg/Atg|||1||||||||	-	-	-	A	A	A	A	R	R	R	R	R	R	R	R	R	R	R	R	R	R	R	R	R	R	R	R	R	R	H	H
PHYSOscaffold_7	2046787	T	A	CSQ=A|missense_variant|MODERATE||PHYSODRAFT_518183|Transcript|EGZ12112|protein_coding|1/1||||309|309|103|N/K|aaT/aaA|||1||||||||	-	-	-	A	A	A	A	R	R	R	R	R	R	R	R	R	R	R	R	R	R	R	R	R	R	R	R	R	R	H	H
PHYSOscaffold_7	2046788	G	A	CSQ=A|missense_variant|MODERATE||PHYSODRAFT_518183|Transcript|EGZ12112|protein_coding|1/1||||310|310|104|V/I|Gtt/Att|||1||||||||	-	-	-	A	A	A	A	R	R	R	R	R	R	R	R	R	R	R	R	R	R	R	R	R	R	R	R	R	R	H	H
PHYSOscaffold_7	2046792	A	C	CSQ=C|missense_variant|MODERATE||PHYSODRAFT_518183|Transcript|EGZ12112|protein_coding|1/1||||314|314|105|K/T|aAa/aCa|||1||||||||	-	-	-	A	A	A	A	R	R	R	R	R	R	R	R	R	R	R	R	R	R	R	R	R	R	R	R	R	R	H	H
PHYSOscaffold_7	2046800	T	A	CSQ=A|missense_variant|MODERATE||PHYSODRAFT_518183|Transcript|EGZ12112|protein_coding|1/1||||322|322|108|S/T|Tcc/Acc|||1||||||||	-	-	-	A	A	A	A	R	R	R	R	R	R	R	R	R	R	R	R	R	R	R	R	R	R	R	R	R	R	H	H
PHYSOscaffold_7	2046815	A	G	CSQ=G|missense_variant|MODERATE||PHYSODRAFT_518183|Transcript|EGZ12112|protein_coding|1/1||||337|337|113|S/G|Agt/Ggt|||1||||||||	-	-	-	A	A	A	A	R	R	R	R	R	R	R	R	R	A	A	A	A	A	A	A	A	A	A	A	A	A	A	A
PHYSOscaffold_7	2046817	T	A	CSQ=A|missense_variant|MODERATE||PHYSODRAFT_518183|Transcript|EGZ12112|protein_coding|1/1||||339|339|113|S/R|agT/agA|||1||||||||	-	-	-	A	A	A	A	R	R	R	R	R	R	R	R	R	A	A	A	A	A	A	A	A	A	A	A	A	A	A	A
PHYSOscaffold_7	2046819	A	G	CSQ=G|missense_variant|MODERATE||PHYSODRAFT_518183|Transcript|EGZ12112|protein_coding|1/1||||341|341|114|K/R|aAg/aGg|||1||||||||	-	-	-	A	A	A	A	R	R	R	R	R	R	R	R	R	A	A	A	A	A	A	A	A	A	A	A	A	A	A	A
PHYSOscaffold_7	2046821	A	C	CSQ=C|missense_variant|MODERATE||PHYSODRAFT_518183|Transcript|EGZ12112|protein_coding|1/1||||343|343|115|I/L|Att/Ctt|||1||||||||	-	-	-	A	A	A	A	R	R	R	R	R	R	R	R	R	A	A	A	A	A	A	A	A	A	A	A	A	A	A	A
PHYSOscaffold_7	2046837	T	G	CSQ=G|missense_variant|MODERATE||PHYSODRAFT_518183|Transcript|EGZ12112|protein_coding|1/1||||359|359|120|V/G|gTa/gGa|||1||||||||	-	-	-	A	A	A	A	R	R	R	R	R	R	R	R	R	A	A	A	A	A	A	A	A	A	A	A	A	A	A	A
PHYSOscaffold_7	2046839	T	A	CSQ=A|missense_variant|MODERATE||PHYSODRAFT_518183|Transcript|EGZ12112|protein_coding|1/1||||361|361|121|F/I|Ttc/Atc|||1||||||||	-	-	-	A	A	A	A	R	R	R	R	R	R	R	R	R	R	R	R	R	R	R	R	R	R	R	R	R	R	H	H
PHYSOscaffold_7	2046840	T	A	CSQ=A|missense_variant|MODERATE||PHYSODRAFT_518183|Transcript|EGZ12112|protein_coding|1/1||||362|362|121|F/Y|tTc/tAc|||1||||||||	-	-	-	A	A	A	A	R	R	R	R	R	R	R	R	R	R	R	R	R	R	R	R	R	R	R	R	R	R	H	H
PHYSOscaffold_7	2046842	C	T	CSQ=T|missense_variant|MODERATE||PHYSODRAFT_518183|Transcript|EGZ12112|protein_coding|1/1||||364|364|122|H/Y|Cac/Tac|||1||||||||	-	-	-	A	A	A	A	R	R	R	R	R	R	R	R	R	R	R	R	R	R	R	R	R	R	R	R	R	R	H	H
PHYSOscaffold_7	2046849	G	A	CSQ=A|missense_variant|MODERATE||PHYSODRAFT_518183|Transcript|EGZ12112|protein_coding|1/1||||371|371|124|R/K|aGa/aAa|||1||||||||	-	-	-	A	A	A	A	R	R	R	R	R	R	R	R	R	R	R	R	R	R	R	R	R	R	R	R	R	R	H	H
PHYSOscaffold_7	2046854	C	T	CSQ=T|missense_variant|MODERATE||PHYSODRAFT_518183|Transcript|EGZ12112|protein_coding|1/1||||376|376|126|H/Y|Cat/Tat|||1||||||||	-	-	-	A	A	A	A	R	R	R	R	R	R	R	R	R	R	R	R	R	R	R	R	R	R	R	R	R	R	H	H

## Sheet: Avr1d
chrom	pos	ref	alt		1A_s1	1C_s1	22_s1	25B_s1	25C_s1	25D_s1	28A_s1	28B_s1	28C_s1	3A_s1	3B_s1	3C_s1	43_s1	45A_s1	45B_s1	45C_s1	4A_s1	4B_s1	4C_s1	5A_s1	5B_s1	5C_s1	7A_s1	7B_s1	7C_s1	8A_s1	8B_s1	8C_s1	9A_s1	9B_s1	9C_s1
PHYSOscaffold_5	5919980	T	TA	ANN=TA|3_prime_UTR_variant|MODIFIER|Avh1b-6|PHYSODRAFT_354880|transcript|EGZ16228|protein_coding|1/1|c.*127dupT|||||127|,TA|upstream_gene_variant|MODIFIER|PHYSODRAFT_316274|PHYSODRAFT_316274|transcript|EGZ16226|protein_coding||c.-2424dupT|||||2424|,TA|upstream_gene_variant|MODIFIER|PHYSODRAFT_506708|PHYSODRAFT_506708|transcript|EGZ16227|protein_coding||c.-1516dupT|||||1516|,TA|downstream_gene_var…	./.	R	A	./.	A	./.	A	R	A	R	A	A	./.	A	A	./.	A	A	A	A	A	A	A	A	A	A	A	./.	A	./.	A
PHYSOscaffold_5	5919997	G	C	ANN=C|3_prime_UTR_variant|MODIFIER|Avh1b-6|PHYSODRAFT_354880|transcript|EGZ16228|protein_coding|1/1|c.*111C>G|||||111|,C|upstream_gene_variant|MODIFIER|PHYSODRAFT_316274|PHYSODRAFT_316274|transcript|EGZ16226|protein_coding||c.-2440C>G|||||2440|,C|upstream_gene_variant|MODIFIER|PHYSODRAFT_506708|PHYSODRAFT_506708|transcript|EGZ16227|protein_coding||c.-1532C>G|||||1532|,C|downstream_gene_variant|MO…	./.	R	A	./.	A	./.	A	R	A	R	A	A	./.	A	A	./.	A	A	A	A	A	A	A	A	A	A	A	./.	A	./.	A
PHYSOscaffold_5	5920056	C	T	ANN=T|3_prime_UTR_variant|MODIFIER|Avh1b-6|PHYSODRAFT_354880|transcript|EGZ16228|protein_coding|1/1|c.*52G>A|||||52|,T|upstream_gene_variant|MODIFIER|PHYSODRAFT_316274|PHYSODRAFT_316274|transcript|EGZ16226|protein_coding||c.-2499G>A|||||2499|,T|upstream_gene_variant|MODIFIER|PHYSODRAFT_506708|PHYSODRAFT_506708|transcript|EGZ16227|protein_coding||c.-1591G>A|||||1591|,T|downstream_gene_variant|MODI…	./.	R	A	./.	A	./.	A	R	A	R	A	A	./.	A	A	./.	A	A	A	A	A	A	A	A	A	A	A	./.	A	./.	A
PHYSOscaffold_5	5920094	A	G	ANN=G|3_prime_UTR_variant|MODIFIER|Avh1b-6|PHYSODRAFT_354880|transcript|EGZ16228|protein_coding|1/1|c.*14T>C|||||14|,G|upstream_gene_variant|MODIFIER|PHYSODRAFT_316274|PHYSODRAFT_316274|transcript|EGZ16226|protein_coding||c.-2537T>C|||||2537|,G|upstream_gene_variant|MODIFIER|PHYSODRAFT_506708|PHYSODRAFT_506708|transcript|EGZ16227|protein_coding||c.-1629T>C|||||1629|,G|downstream_gene_variant|MODI…	./.	R	A	./.	A	./.	A	R	A	R	A	A	./.	A	A	./.	A	A	A	A	A	A	A	A	A	A	A	./.	A	./.	A
PHYSOscaffold_5	5920120	G	A	ANN=A|synonymous_variant|LOW|Avh1b-6|PHYSODRAFT_354880|transcript|EGZ16228|protein_coding|1/1|c.366C>T|p.Tyr122Tyr|406/580|366/378|122/125||,A|upstream_gene_variant|MODIFIER|PHYSODRAFT_316274|PHYSODRAFT_316274|transcript|EGZ16226|protein_coding||c.-2563C>T|||||2563|,A|upstream_gene_variant|MODIFIER|PHYSODRAFT_506708|PHYSODRAFT_506708|transcript|EGZ16227|protein_coding||c.-1655C>T|||||1655|,A|down…	./.	R	A	./.	A	./.	A	R	A	R	A	A	./.	A	A	./.	A	A	A	A	A	A	A	A	A	A	A	./.	A	./.	A
PHYSOscaffold_5	5920122	A	G	ANN=G|missense_variant|MODERATE|Avh1b-6|PHYSODRAFT_354880|transcript|EGZ16228|protein_coding|1/1|c.364T>C|p.Tyr122His|404/580|364/378|122/125||,G|upstream_gene_variant|MODIFIER|PHYSODRAFT_316274|PHYSODRAFT_316274|transcript|EGZ16226|protein_coding||c.-2565T>C|||||2565|,G|upstream_gene_variant|MODIFIER|PHYSODRAFT_506708|PHYSODRAFT_506708|transcript|EGZ16227|protein_coding||c.-1657T>C|||||1657|,G|d…	./.	R	A	./.	A	./.	A	R	A	R	A	A	./.	A	A	./.	A	A	A	A	A	A	A	A	A	A	A	./.	A	./.	A
PHYSOscaffold_5	5920162	G	C	ANN=C|missense_variant|MODERATE|Avh1b-6|PHYSODRAFT_354880|transcript|EGZ16228|protein_coding|1/1|c.324C>G|p.Asp108Glu|364/580|324/378|108/125||,C|upstream_gene_variant|MODIFIER|PHYSODRAFT_316274|PHYSODRAFT_316274|transcript|EGZ16226|protein_coding||c.-2605C>G|||||2605|,C|upstream_gene_variant|MODIFIER|PHYSODRAFT_506708|PHYSODRAFT_506708|transcript|EGZ16227|protein_coding||c.-1697C>G|||||1697|,C|d…	./.	R	A	./.	A	./.	A	R	A	R	A	A	./.	A	A	./.	A	A	A	A	A	A	A	A	A	A	A	./.	A	./.	A
PHYSOscaffold_5	5920164	C	T	ANN=T|missense_variant|MODERATE|Avh1b-6|PHYSODRAFT_354880|transcript|EGZ16228|protein_coding|1/1|c.322G>A|p.Asp108Asn|362/580|322/378|108/125||,T|upstream_gene_variant|MODIFIER|PHYSODRAFT_316274|PHYSODRAFT_316274|transcript|EGZ16226|protein_coding||c.-2607G>A|||||2607|,T|upstream_gene_variant|MODIFIER|PHYSODRAFT_506708|PHYSODRAFT_506708|transcript|EGZ16227|protein_coding||c.-1699G>A|||||1699|,T|d…	./.	R	A	./.	A	./.	A	R	A	R	A	A	./.	A	A	./.	A	A	A	A	A	A	A	A	A	A	A	./.	A	./.	A
PHYSOscaffold_5	5920172	T	G	ANN=G|missense_variant|MODERATE|Avh1b-6|PHYSODRAFT_354880|transcript|EGZ16228|protein_coding|1/1|c.314A>C|p.Lys105Thr|354/580|314/378|105/125||,G|upstream_gene_variant|MODIFIER|PHYSODRAFT_316274|PHYSODRAFT_316274|transcript|EGZ16226|protein_coding||c.-2615A>C|||||2615|,G|upstream_gene_variant|MODIFIER|PHYSODRAFT_506708|PHYSODRAFT_506708|transcript|EGZ16227|protein_coding||c.-1707A>C|||||1707|,G|d…	./.	R	A	./.	A	./.	A	R	A	R	A	A	./.	A	A	./.	A	A	A	A	A	A	A	A	A	A	A	./.	A	./.	A
PHYSOscaffold_5	5920173	T	C	ANN=C|missense_variant|MODERATE|Avh1b-6|PHYSODRAFT_354880|transcript|EGZ16228|protein_coding|1/1|c.313A>G|p.Lys105Glu|353/580|313/378|105/125||,C|upstream_gene_variant|MODIFIER|PHYSODRAFT_316274|PHYSODRAFT_316274|transcript|EGZ16226|protein_coding||c.-2616A>G|||||2616|,C|upstream_gene_variant|MODIFIER|PHYSODRAFT_506708|PHYSODRAFT_506708|transcript|EGZ16227|protein_coding||c.-1708A>G|||||1708|,C|d…	./.	R	A	./.	A	./.	A	R	A	R	A	A	./.	A	A	./.	A	A	A	A	A	A	A	A	A	A	A	./.	A	./.	A
PHYSOscaffold_5	5920185	A	G	ANN=G|missense_variant|MODERATE|Avh1b-6|PHYSODRAFT_354880|transcript|EGZ16228|protein_coding|1/1|c.301T>C|p.Tyr101His|341/580|301/378|101/125||,G|upstream_gene_variant|MODIFIER|PHYSODRAFT_316274|PHYSODRAFT_316274|transcript|EGZ16226|protein_coding||c.-2628T>C|||||2628|,G|upstream_gene_variant|MODIFIER|PHYSODRAFT_506708|PHYSODRAFT_506708|transcript|EGZ16227|protein_coding||c.-1720T>C|||||1720|,G|d…	./.	R	A	./.	A	./.	A	R	A	R	A	A	./.	A	A	./.	A	A	A	A	A	A	A	A	A	A	A	./.	A	./.	A
PHYSOscaffold_5	5920215	G	T	ANN=T|missense_variant|MODERATE|Avh1b-6|PHYSODRAFT_354880|transcript|EGZ16228|protein_coding|1/1|c.271C>A|p.Gln91Lys|311/580|271/378|91/125||,T|upstream_gene_variant|MODIFIER|PHYSODRAFT_316274|PHYSODRAFT_316274|transcript|EGZ16226|protein_coding||c.-2658C>A|||||2658|,T|upstream_gene_variant|MODIFIER|PHYSODRAFT_506708|PHYSODRAFT_506708|transcript|EGZ16227|protein_coding||c.-1750C>A|||||1750|,T|dow…	./.	R	A	./.	A	./.	A	R	A	R	A	A	./.	A	A	./.	A	A	A	A	A	A	A	A	A	A	A	./.	A	./.	A
PHYSOscaffold_5	5920224	G	A	ANN=A|missense_variant|MODERATE|Avh1b-6|PHYSODRAFT_354880|transcript|EGZ16228|protein_coding|1/1|c.262C>T|p.Leu88Phe|302/580|262/378|88/125||,A|upstream_gene_variant|MODIFIER|PHYSODRAFT_316274|PHYSODRAFT_316274|transcript|EGZ16226|protein_coding||c.-2667C>T|||||2667|,A|upstream_gene_variant|MODIFIER|PHYSODRAFT_506708|PHYSODRAFT_506708|transcript|EGZ16227|protein_coding||c.-1759C>T|||||1759|,A|dow…	./.	R	A	./.	A	./.	A	R	A	R	A	A	./.	A	A	./.	A	A	A	A	A	A	A	A	A	A	A	./.	A	./.	A
PHYSOscaffold_5	5920229	G	A	ANN=A|missense_variant|MODERATE|Avh1b-6|PHYSODRAFT_354880|transcript|EGZ16228|protein_coding|1/1|c.257C>T|p.Thr86Met|297/580|257/378|86/125||,A|upstream_gene_variant|MODIFIER|PHYSODRAFT_316274|PHYSODRAFT_316274|transcript|EGZ16226|protein_coding||c.-2672C>T|||||2672|,A|upstream_gene_variant|MODIFIER|PHYSODRAFT_506708|PHYSODRAFT_506708|transcript|EGZ16227|protein_coding||c.-1764C>T|||||1764|,A|dow…	./.	R	A	./.	A	./.	A	R	A	R	A	A	./.	A	A	./.	A	A	A	A	A	A	A	A	A	A	A	./.	A	./.	A
PHYSOscaffold_5	5920234	C	G	ANN=G|missense_variant|MODERATE|Avh1b-6|PHYSODRAFT_354880|transcript|EGZ16228|protein_coding|1/1|c.252G>C|p.Lys84Asn|292/580|252/378|84/125||,G|upstream_gene_variant|MODIFIER|PHYSODRAFT_316274|PHYSODRAFT_316274|transcript|EGZ16226|protein_coding||c.-2677G>C|||||2677|,G|upstream_gene_variant|MODIFIER|PHYSODRAFT_506708|PHYSODRAFT_506708|transcript|EGZ16227|protein_coding||c.-1769G>C|||||1769|,G|dow…	./.	R	A	./.	A	./.	A	R	A	R	A	A	./.	A	A	./.	A	A	A	A	A	A	A	A	A	A	A	./.	A	./.	A
PHYSOscaffold_5	5920238	C	G	ANN=G|missense_variant|MODERATE|Avh1b-6|PHYSODRAFT_354880|transcript|EGZ16228|protein_coding|1/1|c.248G>C|p.Gly83Ala|288/580|248/378|83/125||,G|upstream_gene_variant|MODIFIER|PHYSODRAFT_316274|PHYSODRAFT_316274|transcript|EGZ16226|protein_coding||c.-2681G>C|||||2681|,G|upstream_gene_variant|MODIFIER|PHYSODRAFT_506708|PHYSODRAFT_506708|transcript|EGZ16227|protein_coding||c.-1773G>C|||||1773|,G|dow…	./.	R	A	./.	A	./.	A	R	A	R	A	A	./.	A	A	./.	A	A	A	A	A	A	A	A	A	A	A	./.	A	./.	A
PHYSOscaffold_5	5920245	T	C	ANN=C|missense_variant|MODERATE|Avh1b-6|PHYSODRAFT_354880|transcript|EGZ16228|protein_coding|1/1|c.241A>G|p.Asn81Asp|281/580|241/378|81/125||,C|upstream_gene_variant|MODIFIER|PHYSODRAFT_316274|PHYSODRAFT_316274|transcript|EGZ16226|protein_coding||c.-2688A>G|||||2688|,C|upstream_gene_variant|MODIFIER|PHYSODRAFT_506708|PHYSODRAFT_506708|transcript|EGZ16227|protein_coding||c.-1780A>G|||||1780|,C|dow…	./.	R	A	./.	A	./.	A	R	A	R	A	A	./.	A	A	./.	A	A	A	A	A	A	A	A	A	A	A	./.	A	./.	A
PHYSOscaffold_5	5920256	T	C	ANN=C|missense_variant|MODERATE|Avh1b-6|PHYSODRAFT_354880|transcript|EGZ16228|protein_coding|1/1|c.230A>G|p.Asn77Ser|270/580|230/378|77/125||,C|upstream_gene_variant|MODIFIER|PHYSODRAFT_316274|PHYSODRAFT_316274|transcript|EGZ16226|protein_coding||c.-2699A>G|||||2699|,C|upstream_gene_variant|MODIFIER|PHYSODRAFT_506708|PHYSODRAFT_506708|transcript|EGZ16227|protein_coding||c.-1791A>G|||||1791|,C|dow…	./.	R	A	./.	A	./.	A	R	A	R	A	A	./.	A	A	./.	A	A	A	A	A	A	A	A	A	A	A	./.	A	./.	A
PHYSOscaffold_5	5920257	T	C	ANN=C|missense_variant|MODERATE|Avh1b-6|PHYSODRAFT_354880|transcript|EGZ16228|protein_coding|1/1|c.229A>G|p.Asn77Asp|269/580|229/378|77/125||,C|upstream_gene_variant|MODIFIER|PHYSODRAFT_316274|PHYSODRAFT_316274|transcript|EGZ16226|protein_coding||c.-2700A>G|||||2700|,C|upstream_gene_variant|MODIFIER|PHYSODRAFT_506708|PHYSODRAFT_506708|transcript|EGZ16227|protein_coding||c.-1792A>G|||||1792|,C|dow…	./.	R	A	./.	A	./.	A	R	A	R	A	A	./.	A	A	./.	A	A	A	A	A	A	A	A	A	A	A	./.	A	./.	A
PHYSOscaffold_5	5920262	C	G	ANN=G|missense_variant|MODERATE|Avh1b-6|PHYSODRAFT_354880|transcript|EGZ16228|protein_coding|1/1|c.224G>C|p.Gly75Ala|264/580|224/378|75/125||,G|upstream_gene_variant|MODIFIER|PHYSODRAFT_316274|PHYSODRAFT_316274|transcript|EGZ16226|protein_coding||c.-2705G>C|||||2705|,G|upstream_gene_variant|MODIFIER|PHYSODRAFT_506708|PHYSODRAFT_506708|transcript|EGZ16227|protein_coding||c.-1797G>C|||||1797|,G|dow…	./.	R	A	./.	A	./.	A	R	A	R	A	A	./.	A	A	./.	A	A	A	A	A	A	A	A	A	A	A	./.	A	./.	A
PHYSOscaffold_5	5920311	C	T	ANN=T|missense_variant|MODERATE|Avh1b-6|PHYSODRAFT_354880|transcript|EGZ16228|protein_coding|1/1|c.175G>A|p.Glu59Lys|215/580|175/378|59/125||,T|upstream_gene_variant|MODIFIER|PHYSODRAFT_316274|PHYSODRAFT_316274|transcript|EGZ16226|protein_coding||c.-2754G>A|||||2754|,T|upstream_gene_variant|MODIFIER|PHYSODRAFT_506708|PHYSODRAFT_506708|transcript|EGZ16227|protein_coding||c.-1846G>A|||||1846|,T|dow…	./.	R	A	./.	A	./.	A	R	A	R	A	A	./.	A	A	./.	A	A	A	A	A	A	A	A	A	A	A	./.	A	./.	A

## Sheet: Avr1k
#CHROM	POS	REF	ALT	INFO	43_s1	9B_s1	1A_s1	45A_s1	5A_s1	8C_s1	9A_s1	7C_s1	8A_s1	8B_s1	7A_s1	22_s1	3A_s1	3B_s1	3C_s1	25C_s1	5C_s1	7B_s1	28C_s1	28A_s1	4B_s1	4C_s1	5B_s1	9C_s1	1C_s1	4A_s1	28B_s1	25B_s1	25D_s1	45B_s1	45C_s1
PHYSOscaffold_6	3142512	T	C	CSQ=C|missense_variant|MODERATE||PHYSODRAFT_286703|Transcript|EGZ13866|protein_coding|1/1||||811|811|271|K/E|Aag/Gag|||-1||||||||	R	R	R	R	R	R	R	R	R	R	R	R	R	R	R	R	R	R	R	R	R	R	R	R	R	R	A	A	A	A	A
PHYSOscaffold_6	3142519	C	G	CSQ=G|missense_variant|MODERATE||PHYSODRAFT_286703|Transcript|EGZ13866|protein_coding|1/1||||804|804|268|K/N|aaG/aaC|||-1||||||||	R	R	R	R	R	R	R	R	R	R	R	R	R	R	R	R	R	R	R	R	R	R	R	R	R	R	A	A	A	A	A
PHYSOscaffold_6	3142521	T	C	CSQ=C|missense_variant|MODERATE||PHYSODRAFT_286703|Transcript|EGZ13866|protein_coding|1/1||||802|802|268|K/E|Aag/Gag|||-1||||||||	R	R	R	R	R	R	R	A	A	A	A	A	A	A	A	A	A	A	A	A	A	A	A	A	A	A	R	R	R	R	R
PHYSOscaffold_6	3142523	C	T	CSQ=T|missense_variant|MODERATE||PHYSODRAFT_286703|Transcript|EGZ13866|protein_coding|1/1||||800|800|267|R/K|aGa/aAa|||-1||||||||	R	R	R	R	R	R	R	R	R	R	R	R	R	R	R	R	R	R	R	R	R	R	R	R	R	R	A	A	A	A	A
PHYSOscaffold_6	3142556	A	C	CSQ=C|missense_variant|MODERATE||PHYSODRAFT_286703|Transcript|EGZ13866|protein_coding|1/1||||767|767|256|L/R|cTt/cGt|||-1||||||||	R	R	R	R	R	R	R	R	R	R	R	R	R	R	R	R	R	R	R	R	R	R	R	R	R	R	A	A	A	A	A
PHYSOscaffold_6	3142593	G	C	CSQ=C|missense_variant|MODERATE||PHYSODRAFT_286703|Transcript|EGZ13866|protein_coding|1/1||||730|730|244|Q/E|Caa/Gaa|||-1||||||||	R	R	R	R	R	R	R	A	A	A	A	A	A	A	A	A	A	A	A	A	A	A	A	A	A	A	A	A	A	A	A
PHYSOscaffold_6	3142677	G	T	CSQ=T|missense_variant|MODERATE||PHYSODRAFT_286703|Transcript|EGZ13866|protein_coding|1/1||||646|646|216|Q/K|Caa/Aaa|||-1||||||||	R	R	R	R	R	R	R	A	A	A	A	A	A	A	A	A	A	A	A	A	A	A	A	A	A	A	A	A	A	A	A
PHYSOscaffold_6	3142750	T	G	CSQ=G|missense_variant|MODERATE||PHYSODRAFT_286703|Transcript|EGZ13866|protein_coding|1/1||||573|573|191|E/D|gaA/gaC|||-1||||||||	R	R	R	R	R	R	R	A	A	A	A	A	A	A	A	A	A	A	A	A	A	A	A	A	A	A	R	R	R	R	R
PHYSOscaffold_6	3142827	G	A	CSQ=A|missense_variant|MODERATE||PHYSODRAFT_286703|Transcript|EGZ13866|protein_coding|1/1||||496|496|166|L/F|Ctc/Ttc|||-1||||||||	R	R	R	R	R	R	R	R	R	R	R	R	R	R	R	R	R	R	R	R	R	R	R	R	R	R	A	A	A	A	A
PHYSOscaffold_6	3143127	C	A	CSQ=A|missense_variant|MODERATE||PHYSODRAFT_286703|Transcript|EGZ13866|protein_coding|1/1||||196|196|66|G/W|Ggg/Tgg|||-1||||||||	R	R	R	R	R	R	R	R	R	R	R	R	R	R	R	R	R	R	R	R	R	R	R	R	R	R	A	A	A	A	A
PHYSOscaffold_6	3143184	T	TAAGTAGCA	CSQ=AAGTAGCA|frameshift_variant|HIGH||PHYSODRAFT_286703|Transcript|EGZ13866|protein_coding|1/1||||138-139|138-139|46-47|-/CYX|-/TGCTACTT|||-1||||||||	R	R	R	R	R	R	R	A	A	A	A	A	A	A	A	A	A	A	A	A	A	A	A	A	A	A	A	A	A	A	A
PHYSOscaffold_6	3143198	G	A	CSQ=A|missense_variant|MODERATE||PHYSODRAFT_286703|Transcript|EGZ13866|protein_coding|1/1||||125|125|42|S/F|tCc/tTc|||-1||||||||	R	R	R	R	R	R	R	R	R	R	R	R	R	R	R	R	R	R	R	R	R	R	R	R	R	R	A	A	A	A	A
PHYSOscaffold_6	3143238	G	T	CSQ=T|missense_variant|MODERATE||PHYSODRAFT_286703|Transcript|EGZ13866|protein_coding|1/1||||85|85|29|Q/K|Cag/Aag|||-1||||||||	R	R	R	R	R	R	R	A	A	A	A	A	A	A	A	A	A	A	A	A	A	A	A	A	A	A	A	A	A	A	A
PHYSOscaffold_6	3143246	G	A	CSQ=A|missense_variant|MODERATE||PHYSODRAFT_286703|Transcript|EGZ13866|protein_coding|1/1||||77|77|26|S/F|tCc/tTc|||-1||||||||	R	R	R	R	R	R	R	A	A	A	A	A	A	A	A	A	A	A	A	A	A	A	A	A	A	A	A	A	A	A	A
PHYSOscaffold_6	3143251	G	T	CSQ=T|synonymous_variant|LOW||PHYSODRAFT_286703|Transcript|EGZ13866|protein_coding|1/1||||72|72|24|A|gcC/gcA|||-1||||||||	R	R	R	R	R	R	R	A	A	A	A	A	A	A	A	A	A	A	A	A	A	A	A	A	A	A	A	A	A	A	A
PHYSOscaffold_6	3143268	C	T	CSQ=T|missense_variant|MODERATE||PHYSODRAFT_286703|Transcript|EGZ13866|protein_coding|1/1||||55|55|19|E/K|Gag/Aag|||-1||||||||	R	R	R	R	R	R	R	A	A	A	A	A	A	A	A	A	A	A	A	A	A	A	A	A	A	A	R	R	R	R	R

## Sheet: Avr3a
#CHROM	POS	REF	ALT	INFO	1A_s1	1C_s1	22_s1	25B_s1	25C_s1	25D_s1	28A_s1	28B_s1	28C_s1	3A_s1	3B_s1	3C_s1	43_s1	45A_s1	45B_s1	45C_s1	4A_s1	4B_s1	4C_s1	5A_s1	5B_s1	5C_s1	7A_s1	7B_s1	7C_s1	8A_s1	8B_s1	8C_s1	9A_s1	9B_s1	9C_s1
PHYSOscaffold_9	615280	T	A	CSQ=A|missense_variant|MODERATE||PHYSODRAFT_288440|Transcript|EGZ09580|protein_coding|1/1||||176|176|59|V/D|gTt/gAt|||1||||||||	R	R	A	R	R	R	R	R	R	R	R	R	R	R	R	R	R	R	R	R	R	R	A	A	A	R	R	R	R	R	R
PHYSOscaffold_9	615291	T	C	CSQ=C|missense_variant|MODERATE||PHYSODRAFT_288440|Transcript|EGZ09580|protein_coding|1/1||||187|187|63|S/P|Tcg/Ccg|||1||||||||	R	R	A	R	R	R	R	R	R	R	R	R	R	R	R	R	R	R	R	R	R	R	A	A	A	R	R	R	R	R	R
PHYSOscaffold_9	615296	A	T	CSQ=T|missense_variant|MODERATE||PHYSODRAFT_288440|Transcript|EGZ09580|protein_coding|1/1||||192|192|64|K/N|aaA/aaT|||1||||||||	R	R	A	R	R	R	R	R	R	R	R	R	R	R	R	R	R	R	R	R	R	R	A	A	A	R	R	R	R	R	R
PHYSOscaffold_9	615297	G	T	CSQ=T|missense_variant|MODERATE||PHYSODRAFT_288440|Transcript|EGZ09580|protein_coding|1/1||||193|193|65|A/S|Gct/Tct|||1||||||||	R	R	A	R	R	R	R	R	R	R	R	R	R	R	R	R	R	R	R	R	R	R	A	A	A	R	R	R	R	R	R
PHYSOscaffold_9	615306	A	G	CSQ=G|missense_variant|MODERATE||PHYSODRAFT_288440|Transcript|EGZ09580|protein_coding|1/1||||202|202|68|T/A|Aca/Gca|||1||||||||	R	R	A	R	R	R	R	R	R	R	R	R	R	R	R	R	R	R	R	R	R	R	A	A	A	R	R	R	R	R	R
PHYSOscaffold_9	615329	CAAAGAT	C	CSQ=-|inframe_deletion|MODERATE||PHYSODRAFT_288440|Transcript|EGZ09580|protein_coding|1/1||||226-231|226-231|76-77|KD/-|AAAGAT/-|||1||||||||	R	R	A	R	R	R	R	R	R	R	R	R	R	R	R	R	R	R	R	R	R	R	A	A	A	R	R	R	R	R	R
PHYSOscaffold_9	615348	C	G	CSQ=G|missense_variant|MODERATE||PHYSODRAFT_288440|Transcript|EGZ09580|protein_coding|1/1||||244|244|82|H/D|Cac/Gac|||1||||||||	R	R	A	R	R	R	R	R	R	R	R	R	R	R	R	R	R	R	R	R	R	R	A	A	A	R	R	R	R	R	R
PHYSOscaffold_9	615354	A	C	CSQ=C|missense_variant|MODERATE||PHYSODRAFT_288440|Transcript|EGZ09580|protein_coding|1/1||||250|250|84|M/L|Atg/Ctg|||1||||||||	R	R	A	R	R	R	R	R	R	R	R	R	R	R	R	R	R	R	R	R	R	R	A	A	A	R	R	R	R	R	R
PHYSOscaffold_9	615360	A	G	CSQ=G|missense_variant|MODERATE||PHYSODRAFT_288440|Transcript|EGZ09580|protein_coding|1/1||||256|256|86|N/D|Aac/Gac|||1||||||||	R	R	A	R	R	R	R	R	R	R	R	R	R	R	R	R	R	R	R	R	R	R	A	A	A	R	R	R	R	R	R
PHYSOscaffold_9	615363	C	T	CSQ=T|missense_variant|MODERATE||PHYSODRAFT_288440|Transcript|EGZ09580|protein_coding|1/1||||259|259|87|P/S|Ccg/Tcg|||1||||||||	R	R	A	R	R	R	R	R	R	R	R	R	R	R	R	R	R	R	R	R	R	R	A	A	A	R	R	R	R	R	R
PHYSOscaffold_9	615375	C	G	CSQ=G|missense_variant|MODERATE||PHYSODRAFT_288440|Transcript|EGZ09580|protein_coding|1/1||||271|271|91|Q/E|Caa/Gaa|||1||||||||	R	R	A	R	R	R	R	R	R	R	R	R	R	R	R	R	R	R	R	R	R	R	A	A	A	R	R	R	R	R	R
PHYSOscaffold_9	615380	A	G	CSQ=G|synonymous_variant|LOW||PHYSODRAFT_288440|Transcript|EGZ09580|protein_coding|1/1||||276|276|92|R|agA/agG|||1||||||||	R	R	A	R	R	R	R	R	R	R	R	R	R	R	R	R	R	R	R	R	R	R	A	A	A	R	R	R	R	R	R
PHYSOscaffold_9	615387	A	G	CSQ=G|missense_variant|MODERATE||PHYSODRAFT_288440|Transcript|EGZ09580|protein_coding|1/1||||283|283|95|K/E|Aag/Gag|||1||||||||	R	R	A	R	R	R	R	R	R	R	R	R	R	R	R	R	R	R	R	R	R	R	A	A	A	R	R	R	R	R	R
PHYSOscaffold_9	615431	A	G	CSQ=G|synonymous_variant|LOW||PHYSODRAFT_288440|Transcript|EGZ09580|protein_coding|1/1||||327|327|109|K|aaA/aaG|||1||||||||	R	R	A	R	R	R	R	R	R	R	R	R	R	R	R	R	R	R	R	R	R	R	A	A	A	R	R	R	R	R	R
PHYSOscaffold_9	615438	T	A	CSQ=A|stop_lost|HIGH||PHYSODRAFT_288440|Transcript|EGZ09580|protein_coding|1/1||||334|334|112|*/K|Tag/Aag|||1||||||||	R	R	A	R	R	R	R	R	R	R	R	R	R	R	R	R	R	R	R	R	R	R	A	A	A	R	R	R	R	R	R

## Sheet: Avr6
	POS	ID	REF	ALT	QUAL	FILTER	INFO	1A_s1	1C_s1	22_s1	25B_s1	25C_s1	25D_s1	28A_s1	28B_s1	28C_s1	3A_s1	3B_s1	3C_s1	43_s1	45A_s1	45B_s1	45C_s1	4A_s1	4B_s1	4C_s1	5A_s1	5B_s1	5C_s1	7A_s1	7B_s1	7C_s1	8A_s1	8B_s1	8C_s1	9A_s1	9B_s1	9C_s1
PHYSOscaffold_4	7223639	.	T	G	.	.	CSQ=G|upstream_gene_variant|MODIFIER||PHYSODRAFT_286135|Transcript|EGZ18916|protein_coding|||||||||||862|1||||||||	R	R	A	R	R	R	R	R	R	R	R	R	R	A	A	R	R	R	R	A	R	A	A	A	A	A	A	R	A	R	A
PHYSOscaffold_4	7223661	.	G	A	.	.	CSQ=A|upstream_gene_variant|MODIFIER||PHYSODRAFT_286135|Transcript|EGZ18916|protein_coding|||||||||||840|1||||||||	R	R	A	R	R	R	R	R	R	R	R	R	R	A	A	R	R	R	R	A	R	A	A	A	A	A	A	R	A	R	A
PHYSOscaffold_4	7223782	.	AGAGCCTCAAGCTTG	A	.	.	CSQ=-|upstream_gene_variant|MODIFIER||PHYSODRAFT_286135|Transcript|EGZ18916|protein_coding|||||||||||705|1||||||||	R	R	A	R	R	R	R	R	R	R	R	R	R	A	A	R	R	R	R	A	R	A	A	A	A	A	A	R	A	R	A
PHYSOscaffold_4	7224468	.	A	G	.	.	CSQ=G|upstream_gene_variant|MODIFIER||PHYSODRAFT_286135|Transcript|EGZ18916|protein_coding|||||||||||33|1||||||||	R	R	A	R	R	R	R	R	R	R	R	R	R	A	A	R	R	R	R	A	R	A	A	A	A	A	A	R	A	R	A
PHYSOscaffold_4	7224499	.	C	T	.	.	CSQ=T|upstream_gene_variant|MODIFIER||PHYSODRAFT_286135|Transcript|EGZ18916|protein_coding|||||||||||2|1||||||||	R	R	A	R	R	R	R	R	R	R	R	R	R	A	A	R	R	R	R	A	R	A	A	A	A	A	A	R	A	R	A
