# Supplementary material for: Stable predictive markers for Phytophthora sojae avirulence genes that impair infection of soybean uncovered by whole genome sequencing of 31 isolates
Source: BMC Biol. 2018 Jul 26;16:80. doi: 10.1186/s12915-018-0549-9 (PMC6060493; doi:10.1186/s12915-018-0549-9)
Supplement: Supplementary file 3 — Phenotypic responses of all isolates tested with the hydroponic assay. (PDF 40 kb) [file 12915_2018_549_MOESM3_ESM.xlsx]

## Sheet: Feuil1
Avr1a	isolates	3A	3A	5B	7A	25C	5A	45A	28A	4C	25D	45C
	haplotype	A - outlier	A-outlier	E	E	C	D	D	E	B	B	B
	n	5	5	4	4	4	4	4	4	8	8	8
	Response to cv. Haro 12, Rps1a	R	R	S	S	S	S	S	S	S	S	S
	Response to cv. Haro (1-7)1 - rps1a (susceptible check)	S	S	S	S	S	S	S	S	S	S	S
Avr1b	isolates	5B	7A	28C	25C	5A	45A	28A	P6497
	haplotype	B	B	B-outlier	B-outlier	B	A-outlier	B-outlier	A-outlier
	n	4	4	4	4	4	4	4	6
	Response to cv. Haro 13, Rps1b	R	R	R	R	R	R	R	S
	Response to cv. Haro 14 - rps1b (susceptible check)	S	S	S	S	S	S	S	S
Avr1c	isolates	5B	5C	8C	9B	1A	1C	45B	3A	5B	28C	25C	5A	45A	28A	5B	5C	45B	4C	25D	45C	P6497
	haplotype	B-outlier	B-outlier	A	A	A	A	B-outlier	A	B-outlier	B	D	D	D	C	B-outlier	B-outlier	B-outlier	A	A	A	A
	n	5	6	5	5	5	5	6	5	4	4	4	4	4	4	7	7	7	8	8	8	4
	Response to cv. Haro 14, Rps1b	S	S	S	S	S	S	S	S	S	R	S	S	S	R	S	S	S	S	S	S	S
	Response to cv. Haro (1-7)1 - rps1c (susceptible check)	S	S	S	S	S	S	S	S	S	S	S	S	S	S	S	S	S	S	S	S	S
Avr1d	isolates	3A	9B	25B	45C	1A	8A	8B	5B
	haplotype	A	B-outlier	B-outlier	B-outlier	B	A-outlier	A-outlier	A
	n	5	5	5	6	5	6	6	4
	Response to cv. Haro 16-72, Rps1d	R	S	S	S	S	R	R	R
	Response to cv. Haro (1-7)1 - rps1d (susceptible check)	S	S	S	S	S	S	S	S
Avr1k	isolates	7A	28C	25C	5A	45A	28A
	haplotype	B	B-outlier	B-outlier	A	A-outlier	B-outlier
	n	4	4	4	4	4	4
	Response to cv. Haro 15, Rps1k	R	R	R	R	R	R
	Response to cv. Haro 14 - rps1k(susceptible check)	S	S	S	S	S	S
Avr3a	isolates	28B	5B	28C	25C	5A	45A	28A
	haplotype	A	A	A	A	A	A	A
	n	6	4	4	4	4	4	4
	Response to cv. Haro 3272, Rps3a	R	R	R	R	R	R	R
	Response to cv. Haro (1-7)1 - rps3a (susceptible check)	S	S	S	S	S	S	S
Avr6	isolates	28B	3A	5B	8C	9B	25B	45C	1C	25C	28A	28C	3A
	haplotype	A	A	A-outlier	A-outlier	A-outlier	A	A-outlier	A	A	A	A	A
	n	6	5	5	5	5	5	5	5	5	5	5	5
	Response to cv. Haro 6272, Rps6	R	R	R	R	R	R	R	R	R	R	R	R
	Response to cv. Haro (1-7)1 - rps6 (susceptible check)	S	S	S	S	S	S	S	S	S	S	S	S
