# Supplementary material for: Stable predictive markers for Phytophthora sojae avirulence genes that impair infection of soybean uncovered by whole genome sequencing of 31 isolates
Source: BMC Biol. 2018 Jul 26;16:80. doi: 10.1186/s12915-018-0549-9 (PMC6060493; doi:10.1186/s12915-018-0549-9)
Supplement: Supplementary file 5 — Individual values for relative expression of the Phytophthora sojae Avr1c gene measured by real-time quantitative PCR in avirulent and virulent isolates. (PDF 48 kb) [file 12915_2018_549_MOESM5_ESM.xlsx]

## Sheet: Feuil1
Results
Well	Sample Name	Cq	Efficiency	Efficiency R²	Result
21	28A-1	15.8435	0.98628	0.999963
22	28A-1	17.5219	0.953119	0.999845
23	28A-2	16.1105	0.962326	0.999857
24	28A-2	15.8436	0.987026	0.999969
25	5B-1	21.1233	0.946857	0.999987
26	5B-1	16.2018	0.965914	0.999936
27	5B-2	21.1801	0.955635	0.999957
28	5B-2	16.1797	0.986958	0.999979
29	5C-1	30.1071	0.975883	0.999914
30	5C-1	27.4117	0.988763	0.999964
31	5C-2	22.0366	0.981365	0.999941
32	5C-2	26.3855	0.972949	0.999935
33	45B-1	27.2247	0.967648	0.999924
34	45B-1	27.1096	0.971487	0.999942
35	45B-2	26.2954	0.940559	0.999985
36	45B-2	26.1131	0.947558	0.999891
37	4C-1	29.0255	0.979797	0.999942
38	4C-1	30.405	0.940417	0.99995
39	4C-2	30.2253	0.974816	0.999896
40	4C-2	29.1588	0.980292	0.999947
